# Supplementary material for: Quality and Content of Bioactive Compounds in Muffins with Residue After Isolation of Starch from Unripe Apples (Malus domestica Borkh)
Source: Molecules. 2025 May 16;30(10):2189. doi: 10.3390/molecules30102189 (PMC12114245; doi:10.3390/molecules30102189)
Supplement: Supplementary file 1 [file molecules-30-02189-s001.zip]

Archive with 1 entries (1 files):
- molecules-3604106-supplementary.pdf
